# Supplementary material for: Detection of Porcine Deltacoronavirus RNA in the Upper and Lower Respiratory Tract and Biliary Fluid and the Effect of Infection on Serum Cholesterol Levels and Blood T Cell Population Frequencies in Gnotobiotic Piglets
Source: Vet Sci. 2023 Feb 4;10(2):117. doi: 10.3390/vetsci10020117 (PMC9962660; doi:10.3390/vetsci10020117)
Supplement: Supplementary file 1 [file vetsci-10-00117-s001.zip]

Archive with 3 entries (3 files):
- Supplementary Materials Figure S1.pdf
- Supplementary Materials Table S1.pdf
- Supplementary Materials Table S2.pdf
